# Supplementary material for: Targeted deep sequencing of mucinous ovarian tumors reveals multiple overlapping RAS-pathway activating mutations in borderline and cancerous neoplasms
Source: BMC Cancer. 2015 May 19;15:415. doi: 10.1186/s12885-015-1421-8 (PMC4494777; doi:10.1186/s12885-015-1421-8)
Supplement: Additional file 1: — Hotspot sequencing, cellularity estimates and HPV infection status data for 26 mucinous borderline tumors and 37 mucinous carcinomas. [file 12885_2015_1421_MOESM1_ESM.xls]

## Sheet: Sheet1
Sample	Diagnosis	HPV Status	Cellularity (%)	Gene	Mutation		Var Freq	Coverage	Var Cov	COSMIC Identifier
TMA1-23	MBOT	Negative	30	KRAS	c.35G>T	p.Gly12Val	36.22	2206	799	COSM520
TMA2-35	MBOT	Negative	50	KRAS	c.35G>A	p.Gly12Asp	20.97	3615	758	COSM521
				TP53	c.490A>G	p.Lys164Glu	21.04	2243	472	COSM10762
TMA3-21	MBOT	Negative	10	KRAS	c.35G>T	p.Gly12Val	10.79	2233	241	COSM520
TMA2-32	MBOT	Negative	25	KRAS	c.35G>T	p.Gly12Val	19.84	615	122	COSM520
				PIK3CA	c.1633G>A	p.Glu545Lys	13.76	734	101	COSM763
TMA2-43	MBOT	Negative	10	KRAS	c.35G>C	p.Gly12Ala	16.4	2719	446	COSM522
TMA3-6	MBOT	Negative	30	KRAS	c.35G>T	p.Gly12Val	31.33	2397	751	COSM520
TMA3-23	MBOT	Negative	25	KRAS	c.35G>T	p.Gly12Val	27.88	2202	614	COSM520
TMA1-24	MBOT	Negative	40	KRAS	c.35G>A	p.Gly12Asp	28.57	1932	552	COSM521
				CDKN2A	c.238C>T	p.Arg80*	65.71	1076	707	COSM12475
TMA1-32	MBOT	Negative	15	KRAS	c.35G>A	p.Gly12Asp	19.97	2048	409	COSM521
TMA3-28	MBOT	Negative	20	KRAS	c.35G>T	p.Gly12Val	18.05	4183	755	COSM520
				TP53	c.704A>G	p.Asn235Ser	47.08	2504	1179	COSM43616
TMA3-30	MBOT	Negative	20	KRAS	c.35G>T	p.Gly12Val	28.45	3079	876	COSM520
TMA3-38	MBOT	Negative	10	KRAS	c.35G>T	p.Gly12Val	14.81	1938	287	COSM520
TMA2-6	MBOT	Negative	30	TP53	c.452C>A	p.Pro151His	34.63	410	142	COSM11476
				CDKN2A	c.172C>T	p.Arg58*	37.81	648	245	COSM12473
TMA1-49	MBOT	Negative	40	KRAS	c.35G>C	p.Gly12Ala	22.59	872	197	COSM522
TMA1-21	MBOT	Negative	50	KRAS	c.35G>A	p.Gly12Asp	37.12	1600	594	COSM521
				PTEN	c.388C>G	p.Arg130Gly	23.99	2059	494	COSM5219
TMA3-49	MBOT	Negative	25	KRAS	c.35G>C	p.Gly12Ala	26.52	2376	630	COSM522
				GNA11	c.626A>C	p.Gln209Pro	23.72	527	125	COSM52970
TMA3-51	MBOT	Negative	50	KRAS	c.35G>T	p.Gly12Val	45.41	1722	782	COSM520
TMA2-51	MBOT	Negative	10	KRAS	c.35G>T	p.Gly12Val	5.73	2075	119	COSM520
TMA3-46	MBOT	Negative	20	KRAS	c.35G>A	p.Gly12Asp	17.03	2542	433	COSM521
				CDKN2A	c.238C>T	p.Arg80*	21.09	2195	463	COSM12475
TMA3-53	MBOT	Negative	15	PIK3CA	c.1633G>A	p.Glu545Lys	16.45	2785	458	COSM763
				ERBB2	c.2305G>A	p.Asp769Asn	31.63	2463	779	COSM1302747
VOA361	MBOT	Negative	N/A	PIK3CA	c.1035T>A	p.Asn345Lys	28.85	3407	983	COSM754
				CDKN2A	c.238C>T	p.Arg80*	62.27	880	548	COSM12475
				KRAS	c.35G>T	p.Gly12Val	33.41	3182	1063	COSM520
VOA491	MBOT	Negative	N/A	CDKN2A	c.250G>A	p.Asp84Asn	35.19	341	120	COSM13488
				KRAS	c.35G>T	p.Gly12Val	13.5	5356	723	COSM520
VOA595	MBOT	Negative	N/A	KRAS	c.35G>A	p.Gly12Asp	30.9	2790	862	COSM521
VOA690	MBOT	Negative	N/A	PIK3CA	c.1633G>A	p.Glu545Lys	21.41	6762	1448	COSM763
				KRAS	c.34G>T	p.Gly12Cys	33.45	7832	2620	COSM516
TMA3-15	MBOT	Negative	N/A	KRAS	c.35G>A	p.Gly12Asp	23.57	10061	2371	COSM521
TMA2-45	MBOT	Negative	N/A	KRAS	c.35G>A	p.Gly12Asp	23.9	9265	2277	COSM521
TMA2-28	MC	Negative	75	KRAS	c.35G>T	p.Gly12Val	56.04	1963	1100	COSM520
TMA2-39	MC	Negative	60	TP53	c.547C>T	p.Gln192*	16.39	1745	286	COSM10733
				STK11	c.470delT	p.Phe157Serfs*4	22.26	1002	223	N/A
TMA1-6	MC	Negative	60	TP53	c.742C>T	p.Arg248Trp	39.53	3134	1239	COSM10656
				TP53	c.707A>G	p.Tyr236Cys	43.57	3181	1386	COSM10731
				CDKN2A	c.172C>T	p.Arg58*	43.29	1275	552	COSM12473
TMA2-48	MC	Negative	90	TP53	c.673-1A>G	N/A	44.77	1577	706	COSM43751; Splice Site
TMA1-36	MC	Negative	80	N/A	N/A	N/A	N/A	N/A	N/A	No Mutations
TMA1-1	MC	Negative	25	CDKN2A	c.255delT	p.Ala86Profs*60	25	100	25	N/A
TMA1-44	MC	Negative	40	TP53	c.818G>A	p.Arg273His	26.32	57	15	COSM10660
TMA3-3	MC	Negative	40	KRAS	c.35G>A	p.Gly12Asp	34.5	884	305	COSM521
				PIK3CA	c.3127A>G	p.Met1043Val	37.82	542	205	COSM12591
				CTNNB1	c.110C>T	p.Ser37Phe	30.95	126	39	COSM5662
TMA1-2	MC	Negative	30	FGFR2	c.755C>G	p.Ser252Trp	13.22	174	23	COSM36903
TMA1-46	MC	Negative	35	KRAS	c.35G>T	p.Gly12Val	27.9	577	161	COSM520
				TP53	c.216delC	p.V73fs*50	25.61	82	21	COSM18569
TMA1-54	MC	Negative	40	KRAS	c.35G>T	p.Gly12Val	35.95	2242	806	COSM520
				TP53	c.772G>T	p.Glu258*	36.9	973	359	COSM43568
TMA3-9	MC	Negative	80	KRAS	c.35G>A	p.Gly12Asp	42.4	1092	463	COSM521
				SRC	c.1579G>A	p.Glu527Lys	69.91	638	446	N/A
TMA3-12	MC	Negative	30	BRAF	c.1799T>A	p.Val600Glu	21.18	694	147	COSM476
				CDKN2A	c.407dupG	p.Thr137Hisfs*5	29.27	82	24	N/A
TMA3-16	MC	Negative	50	KRAS	c.35G>A	p.Gly12Asp	61.4	1943	1193	COSM521
				CDKN2A	c.163_173del	p.Gly555Serfs*61	41.88	1428	598	N/A
TMA2-16	MC	Negative	25	KRAS	c.35G>T	p.Gly12Val	53.81	2217	1193	COSM520
				PIK3CA	c.1035T>A	p.Asn345Lys	39.15	2526	989	COSM754
				TP53	c.743G>A	p.Arg248Gln	13	2347	305	COSM10662
TMA3-19	MC	Negative	15	KRAS	c.35G>A	p.Gly12Asp	19.73	3665	723	COSM521
				PIK3CA	c.3140A>G	p.His1047Arg	18.95	3472	658	COSM775
TMA3-20	MC	Negative	20	KRAS	c.35G>A	p.Gly12Asp	16.97	3271	555	COSM521
TMA3-31	MC	Negative	40	KRAS	c.35G>A	p.Gly12Asp	39.35	3703	1457	COSM521
TMA3-34	MC	Negative	60	KRAS	c.35G>T	p.Gly12Val	37.56	1001	376	COSM520
				TP53	c.537T>G	p.His179Gln	54.89	665	365	COSM11249
TMA3-36	MC	Negative	60	TP53	c.869_870delCG	p.Arg290Glnfs*15	25.7	1105	284	N/A
				CDKN2A	c.197_218del	p.His66Pro*73	48.13	1521	732	N/A
TMA3-41	MC	Negative	5	KRAS	c.35G>T	p.Gly12Val	5.77	1836	106	COSM520
TMA2-18	MC	Negative	20	KRAS	c.35G>T	p.Gly12Val	53.23	2183	1162	COSM520
				PIK3CA	c.1633G>C	p.Glu545Gln	27.05	2824	764	COSM763
TMA3-43	MC	Negative	40	TP53	c.714T>G	p.Cys238Trp	42.1	1335	562	COSM44676
TMA3-45	MC	Negative	60	KRAS	c.35G>T	p.Gly12Val	31.43	2052	645	COSM520
				CTNNB1	c.134C>T	p.Ser45Phe	24.7	1182	292	COSM5667
				SMAD4	c.1051G>C	p.Asp351His	25.2	2691	678	COSM14135
TMA2-15	MC	Negative	50	KRAS	c.35G>T	p.Gly12Val	68.99	1464	1010	COSM520
				TP53	c.742C>T	p.Arg248Trp	72.22	835	603	COSM10656
TMA1-16	MC	Negative	80	KRAS	c.35G>T	p.Gly12Val	42.59	972	414	COSM520
				PIK3CA	c.1636C>A	p.Gln546Lys	27.93	2506	700	COSM766
				PTEN	c.987_990delAAAT	p.Asn329Lysfs*14	21.92	520	114	COSM4932
				PTEN	c.389G>T	p.Arg130Leu	25.81	1329	343	COSM5216
OOU144	MC	Negative	N/A	KRAS	c.35G>A	p.Gly12Asp	37.39	1249	467	COSM521
				TP53	c.742C>T	p.Arg248Trp	58.1	2050	1191	COSM10656
OOU20	MC	Negative	N/A	KRAS	c.35G>T	p.Gly12Val	41.77	1841	769	COSM520
				TP53	c.824G>A	p.Cys275Tyr	6.05	760	46	COSM10893
				TP53	c.535C>T	p.His179Tyr	44.25	1096	485	COSM10768
OOU25	MC	Negative	N/A	CDKN2A	c.172C>T	p.Arg58*	30.54	989	302	COSM12473
				CDKN2A	c.238C>T	p.Arg80*	31.32	1041	326	COSM12475
OOU63	MC	Negative	N/A	KRAS	c.35G>T	p.Gly12Val	43.18	4521	1952	COSM520
				BRAF	c.1803A>C	p.Lys601Asn	44.38	1316	584	COSM1132
				TP53	c.584T>C	p.Ile195Thr	75.33	1216	916	COSM11089
OOU82	MC	Negative	N/A	KRAS	c.35G>A	p.Gly12Asp	22.09	258	57	COSM521
				TP53	c.592G>A	p.Glu198Lys	26.04	718	187	COSM43690
OOU136	MC	Negative	N/A	TP53	c.524G>A	p.Arg175His	15.73	2485	391	COSM10648
OOU84	MC	Negative	N/A	KRAS	c.176C>G	p.Ala59Gly	10.98	5062	556	COSM28518
				TP53	c.713G>A	p.Cys238Tyr	15.25	3186	486	COSM11059
VOA321	MC	Negative	N/A	TP53	c.844C>T	p.Arg282Trp	50.29	690	347	COSM10704
VOA439	MC	Negative	N/A	CDKN2A	c.238G>A	p.Arg80*	64.79	869	563	COSM12475
				KRAS	c.35G>A	p.Gly12Asp	37.03	2757	1021	COSM521
				TP53	c.615T>A	p.Tyr205*	57.81	1095	633	COSM43928
				TP53	c.580C>G	p.Leu194Val	55.72	1093	609	COSM46117
VOA654	MC	Negative	N/A	KRAS	c.35G>A	p.Gly12Asp	68.48	4502	3083	COSM521
				TP53	c.248C>T	p.Arg742Trp	93.63	1632	1528	COSM10656
VOA695	MC	Negative	N/A	KRAS	c.35G>A	p.Gly12Asp	14.36	2618	376	COSM521
				TP53	c.379T>C	p.Ser127Pro	11.49	1941	223	COSM44687
