# Supplementary material for: Targeted deep sequencing of mucinous ovarian tumors reveals multiple overlapping RAS-pathway activating mutations in borderline and cancerous neoplasms
Source: BMC Cancer. 2015 May 19;15:415. doi: 10.1186/s12885-015-1421-8 (PMC4494777; doi:10.1186/s12885-015-1421-8)
Supplement: Additional file 2: — p53 immunohistochemistry results and outcome data for entire cohort of MBOT and MC. [file 12885_2015_1421_MOESM2_ESM.xls]

## Sheet: p53 survival
Case ID	TP53	TP53 Bin (0,2=1; 1=0)	MC or MBOT	Progression Free Time (Months)	Survival Time (Months)	Progression Free Censor	Overall Censor
TMA3-29	1	0	MBOT	2.33333	2.33333	0	0
TMA1-48	1	0	MBOT	2.58333	2.58333	0	0
TMA2-45	1	0	MBOT	2.58333	2.58333	0	0
TMA3-49	1	0	MBOT	4.91667	4.91667	0	0
TMA3-53	1	0	MBOT	7.66667	7.66667	0	0
TMA3-23	1	0	MBOT	15.1667	15.1667	0	0
TMA3-51	1	0	MBOT	37.9167	37.9167	0	0
TMA3-21	1	0	MBOT	43.25	43.25	0	0
VOA422	1	0	MBOT	53.9333	53.9333	0	0
TMA3-25	1	0	MBOT	58.25	58.25	0	0
TMA1-49	1	0	MBOT	91.25	91.25	0	0
TMA2-24	1	0	MBOT	104	104	0	0
TMA1-47	1	0	MBOT	114.25	114.25	0	0
TMA1-21	1	0	MBOT	145.333	145.333	0	0
TMA3-15	1	0	MBOT	167.5	167.5	0	0
TMA1-39	1	0	MBOT	202.833	202.833	0	0
TMA3-6	1	0	MBOT	228.25	228.25	0	0
TMA2-32	1	0	MBOT	268.833	268.833	0	0
TMA1-45	1	0	MBOT	299.25	299.25	0	0
TMA2-38	1	0	MBOT	352.667	352.667	0	0
TMA3-14	1	0	MBOT	388.083	388.083	0	0
TMA3-42	2	1	MBOT	15.3333	15.3333	0	1
TMA2-6	2	1	MBOT	203	203	0	0
TMA1-23	0	1	MBOT	324.583	324.583	0	0
TMA2-53	1	0	MC	25.3333	25.3333	0	0
VOA654	1	0	MC	41.4	41.4	0	1
VOA355	1	0	MC	62.6	62.6	0	0
TMA3-18	1	0	MC	63.5	63.5	0	1
OOU82	1	0	MC	66.7667	66.7667	0	0
TMA3-9	1	0	MC	73.5	73.5	0	0
TMA1-8	1	0	MC	73.5833	73.5833	0	1
TMA1-14	1	0	MC	76.25	76.25	0	1
OOU20	1	0	MC	77.1333	77.1333	0	1
TMA1-34	1	0	MC	81.3333	81.3333	0	1
TMA1-16	1	0	MC	88.8333	88.8333	0	0
TMA3-45	1	0	MC	131.833	131.833	0	0
TMA2-18	1	0	MC	149.75	149.75	0	0
TMA3-41	1	0	MC	159.75	159.75	0	0
TMA3-16	1	0	MC	162.333	162.333	0	1
TMA2-7	1	0	MC	185.167	185.167	0	0
TMA3-20	1	0	MC	207.917	207.917	0	0
TMA3-17	1	0	MC	228.417	228.417	0	0
TMA2-47	1	0	MC	248.583	248.583	0	0
TMA2-14	1	0	MC	256.25	256.25	0	1
TMA1-44	1	0	MC	271.333	271.333	0	0
TMA2-11	1	0	MC	286.583	286.583	0	1
TMA2-16	1	0	MC	309.333	309.333	0	0
TMA3-1	1	0	MC	322.167	322.167	0	0
TMA3-3	1	0	MC	332.5	332.5	0	0
TMA1-46	1	0	MC	367.833	367.833	0	0
TMA2-42	1	0	MC	388	388	0	0
TMA1-25	1	0	MC	405.917	405.917	0	0
TMA2-50	1	0	MC	408.333	408.333	0	0
TMA2-49	1	0	MC	408.417	408.417	0	0
TMA2-34	1	0	MC	459.167	459.167	0	0
TMA1-29	1	0	MC	474.25	474.25	0	0
TMA2-28	1	0	MC	502.167	502.167	0	0
TMA1-4	1	0	MC	596	596	0	1
TMA1-31	1	0	MC	596.167	596.167	0	0
TMA2-9	1	0	MC	603.667	603.667	0	0
TMA1-53	1	0	MC	702.667	702.667	0	0
TMA2-1	1	0	MC	2.5	2.5	1	1
TMA1-3	1	0	MC	2.58333	7.66667	1	1
TMA2-13	1	0	MC	5.08333	10.1667	1	1
TMA2-52	1	0	MC	7.66667	12.75	1	1
TMA1-2	1	0	MC	10.1667	10.1667	1	1
VOA321	1	0	MC	15.1333	50.4333	1	1
TMA1-19	1	0	MC	17.6667	20.25	1	1
TMA3-2	1	0	MC	17.6667	88.75	1	1
TMA3-32	1	0	MC	22.9167	65.9167	1	1
TMA3-10	1	0	MC	28	28	1	1
VOA695	1	0	MC	28.2667	118.6	1	0
TMA1-17	1	0	MC	33	35.5833	1	1
TMA2-25	1	0	MC	38.0833	50.6667	1	1
TMA2-44	1	0	MC	40.5833	86.1667	1	1
TMA2-5	1	0	MC	60.8333	207.917	1	1
TMA1-26	1	0	MC	81.3333	215.583	1	1
TMA3-27	1	0	MC	126.833	142	1	1
OOU63	2	1	MC	58	58	0	0
VOA439	0	1	MC	59.9667	59.9667	0	0
OOU84	2	1	MC	80.1	80.1	0	0
TMA2-15	2	1	MC	111.667	111.667	0	0
TMA3-43	2	1	MC	121.75	121.75	0	0
OOU25	0	1	MC	124.667	124.667	0	1
TMA3-34	2	1	MC	159.833	159.833	0	0
TMA1-35	2	1	MC	162.417	162.417	0	1
TMA1-12	2	1	MC	164.833	164.833	0	1
OOU144	2	1	MC	246.467	246.467	0	0
OOU136	2	1	MC	250.833	250.833	0	1
TMA1-1	0	1	MC	268.833	268.833	0	1
TMA1-15	2	1	MC	268.833	268.833	0	0
TMA1-6	2	1	MC	294.333	294.333	0	1
TMA2-54	2	1	MC	388.25	388.25	0	0
TMA1-5	2	1	MC	390.583	390.583	0	0
TMA1-40	2	1	MC	474.417	474.417	0	0
TMA1-50	0	1	MC	517.417	517.417	0	0
TMA2-10	2	1	MC	543	543	0	0
TMA1-11	2	1	MC	578.333	578.333	0	0
TMA1-10	2	1	MC	641.833	641.833	0	0
TMA1-28	0	1	MC	733.083	733.083	0	0
TMA3-31	2	1	MC	2.58333	2.58333	1	1
TMA2-27	0	1	MC	7.58333	10.1667	1	1
TMA1-18	0	1	MC	12.75	22.9167	1	1
TMA1-36	2	1	MC	91.3333	101.417	1	1
TMA2-31	0	1	MC	281.5	306.917	1	1
